# Supplementary material for: Anticholinesterase Activities of Different Solvent Extracts of Brewer’s Spent Grain
Source: Foods. 2021 Apr 23;10(5):930. doi: 10.3390/foods10050930 (PMC8145039; doi:10.3390/foods10050930)
Supplement: Supplementary file 1 [file foods-10-00930-s001.zip]

Archive with 1 entries (1 files):
- foods-1173862-supplementary.pdf
